# Supplementary material for: Assessing Food Preferences and Neophobias among Spanish Adolescents from Castilla–La Mancha
Source: Foods. 2023 Oct 10;12(20):3717. doi: 10.3390/foods12203717 (PMC10606373; doi:10.3390/foods12203717)
Supplement: Supplementary file 1 [file foods-12-03717-s001.zip]

Archive with 1 entries (1 files):
- foods-2628410-supplementary.pdf
